# Supplementary material for: Application of Liquid-Liquid Extraction for N-terminal Myristoylation Proteomics
Source: Mol Cell Proteomics. 2023 Nov 9;22(12):100677. doi: 10.1016/j.mcpro.2023.100677 (PMC10696250; doi:10.1016/j.mcpro.2023.100677)
Supplement: Supplemental Table S1 — List of identified myristoylated peptides and sites in HeLa cells. [file mmc2.xlsx]

## Sheet: A. Peptides
Sequence	Modifications	Digestion	Gene Names	Mass	Proteins	Protein Names	Retention time	Charges	PEP	Score	Delta score	id	Intensity 1	Intensity 2	Intensity 3	Intensity 4	Heptanol	Octanol
GQQVGR	Myristoyl (Protein N-terminal G)	Trypsin/LysC	ABL2	853.539	P42684	Abelson tyrosine-protein kinase 2	32.078	2	0.0012719	92.723	78.059	3567	0	0	0	0	+	+
GQQVGRVGE	Myristoyl (Protein N-terminal G)	GluC	ABL2	1138.67	P42684	Abelson tyrosine-protein kinase 2	32.88	2	7.8812e-10	153.78	130.35	3568	0	0	0	0	+	+
GAGSSTE	Myristoyl (Protein N-terminal G)	GluC	AKAP12	817.443	Q02952	A-kinase anchor protein 12	38.285	2	0.48933	44.803	18.298	2986	0	0	0	0	+
GAGSSTEQR	Myristoyl (Protein N-terminal G)	Trypsin/LysC	AKAP12	1101.6	Q02952	A-kinase anchor protein 12	28.95	2	2.9428e-71	186.13	166.34	2987	0	0	0	0	+	+
GNTTTK	Myristoyl (Protein N-terminal G)	Trypsin/LysC	ANKIB1	830.511	Q9P2G1	Ankyrin repeat and IBR domain-containing protein 1	29.314	2	0.011217	69.432	53.265	3522	0	0	0	0	+	+
GNTTTKF	Myristoyl (Protein N-terminal G)	Chymotrypsin	ANKIB1	977.58	Q9P2G1	Ankyrin repeat and IBR domain-containing protein 1	34.979	2	0.023707	94.262	88.454	3523	0	0	0	0	+	+
GNIFANLF	Myristoyl (Protein N-terminal G)	Chymotrypsin	ARF1	1104.66	P84077	ADP-ribosylation factor 1	53.993	2	0.0064906	122.98	69.513	3485	0	0	0	0	+	+
GNIFANLFK	Myristoyl (Protein N-terminal G)	Trypsin/LysC	ARF1	1232.75	P84077	ADP-ribosylation factor 1	52.059	2	4.0158e-24	163.67	141.9	3486	0	0	0	0	+	+
GNIFANLFKGLF	Myristoyl (Protein N-terminal G)	Chymotrypsin	ARF1	1549.93	P84077	ADP-ribosylation factor 1	54.357	2	7.8317e-223	229.61	199.04	3487	0	0	0	0	+	+
GNIFANLFKGLFGK	Myristoyl (Protein N-terminal G)	Trypsin/LysC	ARF1	1735.04	P84077	ADP-ribosylation factor 1	52.05	2;3	7.4471e-05	143.89	133.06	3488	0	945020	0	0	+	+
GNIFANLFKGLFGKK	Myristoyl (Protein N-terminal G)	Trypsin/LysC	ARF1	1863.14	P84077	ADP-ribosylation factor 1	44.704	2;3	4.1762e-118	237.36	219.5	3489	0	182740000	69766000	158350000	+	+
GNIFANLFKGLFGKKE	Myristoyl (Protein N-terminal G)	GluC	ARF1	1992.18	P84077	ADP-ribosylation factor 1	42.74	2;3	0.00057004	99.569	94.465	3490	0	0	0	0	+	+
GNIFGNLLK	Myristoyl (Protein N-terminal G)	Trypsin/LysC	ARF3	1184.75	P61204	ADP-ribosylation factor 3	50.349	2	0.0025384	129.68	78.979	3491	0	0	0	0	+	+
GNIFGNLLKSLIGK	Myristoyl (Protein N-terminal G)	Trypsin/LysC	ARF3	1683.07	P61204	ADP-ribosylation factor 3	48.856	2	0.0060518	91.937	86.156	3492	0	0	0	0	+	+
GNIFGNLLKSLIGKK	Myristoyl (Protein N-terminal G)	Trypsin/LysC	ARF3	1811.16	P61204	ADP-ribosylation factor 3	41.711	2;3	1.505e-13	150.05	148.22	3493	0	0	0	0	+	+
GNIFGNLLKSLIGKKE	Myristoyl (Protein N-terminal G)	GluC	ARF3	1940.21	P61204	ADP-ribosylation factor 3	40.063	2;3	0.0047192	91.457	89.439	3494	0	0	0	0	+	+
GLTISSLF	Myristoyl (Protein N-terminal G)	Chymotrypsin	ARF4	1046.66	P18085	ADP-ribosylation factor 4	53.727	2	0.52471	94.151	89.404	3395	0	0	0	0	+
GLTISSLFSR	Myristoyl (Protein N-terminal G)	Trypsin/LysC	ARF4	1289.8	P18085	ADP-ribosylation factor 4	48.108	2	4.3234e-19	158.76	153.55	3396	0	0	0	0		+
GLTISSLFSRLF	Myristoyl (Protein N-terminal G)	Chymotrypsin	ARF4	1549.95	P18085	ADP-ribosylation factor 4	53.145	2	1.1547e-30	196.27	166.02	3397	0	0	0	0		+
GLTISSLFSRLFGK	Myristoyl (Protein N-terminal G)	Trypsin/LysC	ARF4	1735.06	P18085	ADP-ribosylation factor 4	49.226	2;3	7.3595e-57	204.64	153.55	3398	0	0	0	0	+	+
GLTISSLFSRLFGKK	Myristoyl (Protein N-terminal G)	Trypsin/LysC	ARF4	1863.16	P18085	ADP-ribosylation factor 4	39.768	2;3	5.2849e-118	226.28	203.75	3399	0	0	0	0	+	+
GLTVSALFSR	Myristoyl (Protein N-terminal G)	Trypsin/LysC	ARF5	1259.79	P84085	ADP-ribosylation factor 5	49.378	2	2.8233e-05	138.98	133.99	3402	0	0	0	0	+	+
GLTVSALFSRIFGK	Myristoyl (Protein N-terminal G)	Trypsin/LysC	ARF5	1705.05	P84085	ADP-ribosylation factor 5	47.039	2	1.3802e-24	163.78	141.04	3404	0	0	0	0	+	+
GLTVSALFSRIFGKK	Myristoyl (Protein N-terminal G)	Trypsin/LysC	ARF5	1833.15	P84085	ADP-ribosylation factor 5	41.471	2;3	2.363e-25	159.02	152.29	3405	0	0	0	0	+	+
GKVLSK	Myristoyl (Protein N-terminal G)	Trypsin/LysC	ARF6	840.605	P62330	ADP-ribosylation factor 6	23.101	2	0.0026171	86.086	86.086	3280	0	0	0	0	+	+
GKVLSKIF	Myristoyl (Protein N-terminal G)	Chymotrypsin	ARF6	1100.76	P62330	ADP-ribosylation factor 6	37.581	2	0.30483	87.639	87.639	3281	0	0	0	0	+	+
GKVLSKIFGNK	Myristoyl (Protein N-terminal G)	Trypsin/LysC	ARF6	1399.92	P62330	ADP-ribosylation factor 6	34.32	3	1.7054e-06	143.17	140.22	3282	0	0	0	0	+	+
GKVLSKIFGNKE	Myristoyl (Protein N-terminal G)	GluC	ARF6	1528.96	P62330	ADP-ribosylation factor 6	34.429	3	1.6676e-40	150.21	145.25	3283	0	0	0	0	+	+
GGFFSSIFSSLFGTR	Myristoyl (Protein N-terminal G)	Trypsin/LysC	ARL1	1818.99	P40616	ADP-ribosylation factor-like protein 1	55.81	2;3	1.3329e-70	215.46	202.06	3168	0	0	0	5448800	+	+
GGFFSSIFSSLFGTRE	Myristoyl (Protein N-terminal G)	GluC	ARL1	1948.03	P40616	ADP-ribosylation factor-like protein 1	54.7	2	2.1878e-10	171.05	165.67	3169	0	0	0	0	+
GTPASVVSEPPPWQAPIEAR	Myristoyl (Protein N-terminal G)	Trypsin/LysC	AVPI1	2298.26	Q5T686	Arginine vasopressin-induced protein 1	41.858	2	4.5501e-49	119.25	117.73	3642	0	3076000	3729000	8897700	+	+
GGKLSK	Myristoyl (Protein N-terminal G)	Trypsin/LysC	BASP1	798.558	P80723	Brain acid soluble protein 1	11.764	2	0.0012813	88.029	34.319	3174	0	0	0	0	+	+
GGTTSTR	Myristoyl (Protein N-terminal G)	Trypsin/LysC	CHCHD3	888.528	Q9NX63	MICOS complex subunit MIC19	31.831	2	0.0027704	89.369	79.62	3192	0	0	0	0	+	+
GGTTSTRR	Myristoyl (Protein N-terminal G)	Trypsin/LysC	CHCHD3	1044.63	Q9NX63	MICOS complex subunit MIC19	9.728	2	5.1988e-05	122.13	73.624	3193	0	0	9683700	11250000	+	+
GGTTSTRRVTFE	Myristoyl (Protein N-terminal G)	GluC	CHCHD3	1520.86	Q9NX63	MICOS complex subunit MIC19	9.0656	2;3	0.00013075	91.867	60.445	3194	244680000	0	0	0	+	+
GGTTSTRRVTFEADE	Myristoyl (Protein N-terminal G)	GluC	CHCHD3	1835.96	Q9NX63	MICOS complex subunit MIC19	12.023	2;3	0.024754	42.001	17.658	3195	0	0	0	26419000	+
GSTESSEGR	Myristoyl (Protein N-terminal G)	Trypsin/LysC	CHCHD6	1118.58	Q9BRQ6	MICOS complex subunit MIC25	29.778	2	0.0044449	99.442	85.863	3620	0	0	0	0	+	+
GSTESSEGRRVSF	Myristoyl (Protein N-terminal G)	Chymotrypsin	CHCHD6	1607.85	Q9BRQ6	MICOS complex subunit MIC25	13.425	2;3	0.1861	79.974	51.247	3621	0	0	0	0	+	+
GNLFGR	Myristoyl (Protein N-terminal G)	Trypsin/LysC	CHMP6	872.548	Q96FZ7	Charged multivesicular body protein 6	44.658	2	0.0026168	86.344	76.037	3498	0	0	0	0	+	+
GSRASTLLRDEE	Myristoyl (Protein N-terminal G)	GluC	CHP1	1542.86	Q99653	Calcineurin B homologous protein 1	17.412	2;3	0.014056	113.77	90.391	3608	0	6640800	0	0	+	+
GGSGSRLSKE	Myristoyl (Protein N-terminal G)	GluC	CIB1	1186.69	Q99828	Calcium and integrin-binding protein 1	10.595	2	0.012691	99.973	68.67	3191	0	0	0	0		+
GGCAGSR	Myristoyl (Protein N-terminal G)	Trypsin/LysC	CLN3	873.474	Q13286	Battenin	29.178	2	0.029329	58.194	45.933	3162	0	0	0	0	+	+
GSRVSRE	Myristoyl (Protein N-terminal G)	GluC	DEGS1	999.608	O15121	Sphingolipid delta(4)-desaturase DES1	10.17	2	0.022036	89.752	56.095	3611	0	0	0	0		+
GSRVSREDFEW	Myristoyl (Protein N-terminal G)	Chymotrypsin	DEGS1	1576.82	O15121	Sphingolipid delta(4)-desaturase DES1	22.701	2	2.1759e-08	125.48	74.873	3612	19667000	0	33611000	23135000	+
GSRVSREDFEWVY	Myristoyl (Protein N-terminal G)	Chymotrypsin	DEGS1	1838.96	O15121	Sphingolipid delta(4)-desaturase DES1	24.784	2;3	0.048933	47.938	23.146	3613	4745100	0	0	0	+	+
GSRWSSEEE	Myristoyl (Protein N-terminal G)	GluC	DIRC2	1275.63	Q96SL1	Disrupted in renal carcinoma protein 2	32.644	2	0.0074222	122.52	25.445	3614	0	0	0	0	+	+
GNRGMEE	Myristoyl (Protein N-terminal G)	GluC	DNM2	1001.52	P50570	Dynamin-2	28.68	2	0.2507	57.559	30.597	3509	0	0	0	0	+
GNRGMEE	Oxidation (M);Myristoyl (Protein N-terminal G)	GluC	DNM2	1017.52	P50570	Dynamin-2	23.997	2	0.10205	70.268	30.725	3510	0	0	0	0		+
GNGMNK	Myristoyl (Protein N-terminal G)	Trypsin/LysC	DUSP22	829.473	Q9NRW4	Dual specificity protein phosphatase 22	29.407	2	0.033304	53.522	38.514	3481	0	0	0	0		+
GNGMNK	Oxidation (M);Myristoyl (Protein N-terminal G)	Trypsin/LysC	DUSP22	845.468	Q9NRW4	Dual specificity protein phosphatase 22	24.129	2	0.060704	42.773	27.334	3482	0	0	0	0		+
GSNSSR	Myristoyl (Protein N-terminal G)	Trypsin/LysC	DYM	816.471	Q7RTS9	Dymeclin	26.762	2	0.0013499	89.703	60.365	3599	0	0	0	0	+	+
GSNSSRIGDLPKNE	Myristoyl (Protein N-terminal G)	GluC	DYM	1682.92	Q7RTS9	Dymeclin	8.5807	2;3	2.8426e-203	257.02	205.58	3600	33363000	0	23273000	16775000	+	+
GSNSSRIGDLPKNEY	Myristoyl (Protein N-terminal G)	Chymotrypsin	DYM	1845.98	Q7RTS9	Dymeclin	8.2229	2;3	1.1656e-55	176.25	149.36	3601	50801000	0	0	0	+	+
GGSASSQLDE	Myristoyl (Protein N-terminal G)	GluC	FAM129A	1159.6	Q9BZQ8	Protein Niban	46.08	2	0.012934	100.45	41.47	3187	0	0	0	0	+	+
GGSASSQLDEGK	Myristoyl (Protein N-terminal G)	Trypsin/LysC	FAM129A	1344.71	Q9BZQ8	Protein Niban	30.016	2	6.7475e-54	207.34	189.03	3188	0	0	0	0	+	+
GGSASSQLDEGKCAY	Myristoyl (Protein N-terminal G)	Chymotrypsin	FAM129A	1738.84	Q9BZQ8	Protein Niban	29.194	2;3	3.318e-99	231.92	207.57	3189	17476000	0	73394000	66752000	+	+
GDVLSTHLDDAR	Myristoyl (Protein N-terminal G)	Trypsin/LysC	FAM129B	1507.82	Q96TA1	Niban-like protein 1	35.002	2;3	6.28e-154	212.28	184.53	3069	0	0	0	0	+	+
GDVLSTHLDDARR	Myristoyl (Protein N-terminal G)	Trypsin/LysC	FAM129B	1663.93	Q96TA1	Niban-like protein 1	25.124	3	7.0052e-10	147.18	126.12	3070	0	0	0	0	+	+
GDVLSTHLDDARRQHIAE	Myristoyl (Protein N-terminal G)	GluC	FAM129B	2242.21	Q96TA1	Niban-like protein 1	8.1698	3;4	1.1158e-13	129.32	121.57	3071	23597000	0	0	0	+	+
GNLLKVLTCTDLE	Myristoyl (Protein N-terminal G)	GluC	FAM49B	1684.97	Q9NUQ9	Protein FAM49B	49.345	2	0.016066	111.91	84.425	3500	0	0	0	0	+
GNLLKVLTCTDLEQGPNFFLDFE	Myristoyl (Protein N-terminal G)	GluC	FAM49B	2879.5	Q9NUQ9	Protein FAM49B	54.583	3	9.4937e-14	101.22	95.766	3501	0	0	0	0	+
GHLLSK	Myristoyl (Protein N-terminal G)	Trypsin/LysC	FBXL17	863.584	Q9UF56	F-box/LRR-repeat protein 17	30.914	2	0.0013013	91.584	82.344	3202	0	0	0	0	+	+
GNCHTVGPNE	Myristoyl (Protein N-terminal G)	GluC	FLOT2	1293.64	Q14254	Flotillin-2	26.097	2	0.014083	98.033	70.291	3471	0	0	0	0	+	+
GNAGSMDSQQTDF	Myristoyl (Protein N-terminal G)	Chymotrypsin	FMNL2	1566.72	Q96PY5	Formin-like protein 2	47.743	2	0.082792	114.4	99.25	3462	0	0	0	0	+	+
GNAGSMDSQQTDFR	Myristoyl (Protein N-terminal G)	Trypsin/LysC	FMNL2	1722.82	Q96PY5	Formin-like protein 2	33.803	2;3	1.9985e-43	231.05	208.85	3464	31855000	39071000	46269000	34967000	+	+
GNAGSMDSQQTDFR	Oxidation (M);Myristoyl (Protein N-terminal G)	Trypsin/LysC	FMNL2	1738.82	Q96PY5	Formin-like protein 2	31.814	2;3	0.039992	51.092	44.851	3465	0	0	0	0		+
GNLESAEGVPGEPPSVPLLLPPGK	Myristoyl (Protein N-terminal G)	Trypsin/LysC	FMNL3	2563.45	Q8IVF7	Formin-like protein 3	43.09	3	5.8648e-13	85.805	82.311	3496	0	0	0	0	+	+
GKSASKQF	Myristoyl (Protein N-terminal G)	Chymotrypsin	GLIPR2	1061.65	Q9H4G4	Golgi-associated plant pathogenesis-related protein 1	9.3095	2	1.457e-08	154.49	129.41	3279	0	7716800	0	3208100	+	+
GCTVSAE	Myristoyl (Protein N-terminal G)	GluC	GNAI2	932.489	P04899	Guanine nucleotide-binding protein G(i) subunit alpha-2	41.673	2	0.24191	58.551	32.443	3041	0	0	0	0	+
GCTVSAEDK	Myristoyl (Protein N-terminal G)	Trypsin/LysC	GNAI2	1175.61	P04899	Guanine nucleotide-binding protein G(i) subunit alpha-2	33.586	2	0.00043559	139.88	84.347	3042	0	0	0	0	+	+
GCTVSAEDKAAAE	Myristoyl (Protein N-terminal G)	GluC	GNAI2	1517.76	P04899	Guanine nucleotide-binding protein G(i) subunit alpha-2	32.625	2	0	249.83	195.06	3043	0	0	0	0	+	+
GCTLSAEDK	Myristoyl (Protein N-terminal G)	Trypsin/LysC	GNAI3;GNAI1	1189.63	P08754;P63096	Guanine nucleotide-binding protein G(k) subunit alpha;Guanine nucleotide-binding protein G(i) subunit alpha-1	36.254	2	1.3055e-24	166.68	145.21	3036	0	0	0	0	+	+
GCTLSAEDKAAVE	Myristoyl (Protein N-terminal G)	GluC	GNAI3;GNAI1	1559.81	P08754;P63096	Guanine nucleotide-binding protein G(k) subunit alpha;Guanine nucleotide-binding protein G(i) subunit alpha-1	30.309	2	0	263.3	222.87	3037	214180000	0	0	0	+	+
GCTLSAEDKAAVE	Myristoyl (Protein N-terminal G);Palmitoyl_dCar (C)	GluC	GNAI3;GNAI1	1741.02	P08754;P63096	Guanine nucleotide-binding protein G(k) subunit alpha;Guanine nucleotide-binding protein G(i) subunit alpha-1	53.423	2	0.1771	66.056	39.458	3038	0	0	0	0		+
GCTLSAE	Myristoyl (Protein N-terminal G)	GluC	GNAI3;GNAI1;GNAO1	946.505	P08754;P63096;P09471	Guanine nucleotide-binding protein G(k) subunit alpha;Guanine nucleotide-binding protein G(i) subunit alpha-1;Guanine nucleotide-binding protein G(o) subunit alpha	51.754	2	0.18823	67.055	45.901	3035	0	0	0	0	+	+
GCTLSAEE	Myristoyl (Protein N-terminal G)	GluC	GNAO1	1075.55	P09471	Guanine nucleotide-binding protein G(o) subunit alpha	53.829	2	0.52834	56.51	31.512	3039	0	0	0	0	+
GCTLSAEER	Myristoyl (Protein N-terminal G)	Trypsin/LysC	GNAO1	1231.65	P09471	Guanine nucleotide-binding protein G(o) subunit alpha	36.647	2	6.8669e-11	154.49	128.55	3040	0	0	0	0	+	+
GCLGNSK	Myristoyl (Protein N-terminal G)	Trypsin/LysC	GNAS	944.536	P63092	Guanine nucleotide-binding protein G(s) subunit alpha isoforms short	35.395	2	0.0062734	81.297	59.007	3030	0	0	0	0	+	+
GLGVSAEQPAGGAE	Myristoyl (Protein N-terminal G)	GluC	GORASP1	1451.79	Q9BQQ3	Golgi reassembly-stacking protein 1	43.667	2	1.7581e-229	226.29	212.7	3329	1694900	0	0	0	+	+
GLGVSAEQPAGGAEGF	Myristoyl (Protein N-terminal G)	Chymotrypsin	GORASP1	1655.88	Q9BQQ3	Golgi reassembly-stacking protein 1	51.474	2	1.1426e-71	180.19	160.92	3330	58796000	17708000	0	29113000	+	+
GSSQSVE	Myristoyl (Protein N-terminal G)	GluC	GORASP2	902.496	Q9H8Y8	Golgi reassembly-stacking protein 2	48.893	1;2	0.090513	52.299	46.26	3616	0	0	0	13943000	+	+
GSSQSVEIPGGGTE	Myristoyl (Protein N-terminal G)	GluC	GORASP2	1513.79	Q9H8Y8	Golgi reassembly-stacking protein 2	42.831	2	5.1293e-43	172.98	138.77	3617	0	0	0	0	+	+
GSSQSVEIPGGGTEGY	Myristoyl (Protein N-terminal G)	Chymotrypsin	GORASP2	1733.87	Q9H8Y8	Golgi reassembly-stacking protein 2	44.94	2	1.7946e-70	192.5	178.59	3618	1356600000	729170000	1283800000	1304000000	+	+
GSSQSVEIPGGGTEGYHVLR	Myristoyl (Protein N-terminal G)	Trypsin/LysC	GORASP2	2239.18	Q9H8Y8	Golgi reassembly-stacking protein 2	18.158	2;3	3.176e-117	238.43	223.55	3619	0	0	0	0	+	+
GLSPSAPAVAVQASNASASPPSGCPMHE	Myristoyl (Protein N-terminal G)	GluC	HCCS	2886.43	P53701	Cytochrome c-type heme lyase	31.754	3	5.914e-50	122.41	119.25	3390	0	0	0	0	+
GLSPSAPAVAVQASNASASPPSGCPMHE	Oxidation (M);Myristoyl (Protein N-terminal G)	GluC	HCCS	2902.42	P53701	Cytochrome c-type heme lyase	39.916	3	9.4661e-05	61.602	58.874	3391	0	0	0	0	+
GKQNSKLRPE	Myristoyl (Protein N-terminal G)	GluC	HPCA;NCALD;HPCAL1	1365.83	P84074;P61601;P37235	Neuron-specific calcium-binding protein hippocalcin;Neurocalcin-delta;Hippocalcin-like protein 1	4.8393	3	0.0093383	90.685	86.387	3278	25561000	0	6310200	0	+	+
GETMSK	Myristoyl (Protein N-terminal G)	Trypsin/LysC	LANCL2	861.488	Q9NS86	LanC-like protein 2	34.209	2	0.011217	69.432	49.55	3096	0	0	0	0	+	+
GETMSK	Oxidation (M);Myristoyl (Protein N-terminal G)	Trypsin/LysC	LANCL2	877.483	Q9NS86	LanC-like protein 2	32.865	2	0.066495	41.502	29.071	3097	0	0	0	0	+	+
GGLFSR	Myristoyl (Protein N-terminal G)	Trypsin/LysC	LNP	845.537	Q9C0E8	Protein lunapark	45.041	2	0.0053865	80.555	73.04	3176	0	0	0	0	+	+
GGLFSRWR	Myristoyl (Protein N-terminal G)	Trypsin/LysC	LNP	1187.72	Q9C0E8	Protein lunapark	38.811	2	0.041143	68.422	36.461	3178	0	0	0	0	+
GGLFSRWRTKPSTVE	Myristoyl (Protein N-terminal G)	GluC	LNP	1930.1	Q9C0E8	Protein lunapark	23.693	3	3.4883e-19	114.88	74.859	3179	0	0	6.9621e+09	363350000	+	+
GSEQSSE	Myristoyl (Protein N-terminal G)	GluC	LOH12CR1	932.47	Q969J3	Loss of heterozygosity 12 chromosomal region 1 protein	40.113	2	0.058359	75.915	48.599	3583	0	0	0	0	+	+
GSEQSSEAE	Myristoyl (Protein N-terminal G)	GluC	LOH12CR1	1132.55	Q969J3	Loss of heterozygosity 12 chromosomal region 1 protein	46.081	1;2	0.037303	69.423	41.899	3584	0	1093400	0	0	+	+
GNSALRAHVE	Myristoyl (Protein N-terminal G)	GluC	LRRC57	1262.73	Q8N9N7	Leucine-rich repeat-containing protein 57	13.765	2	1.6693e-05	140.49	105.66	3513	0	0	0	0	+	+
GNSALR	Myristoyl (Protein N-terminal G)	Trypsin/LysC	LRRC57;FICD	826.528	Q8N9N7;Q9BVA6	Leucine-rich repeat-containing protein 57;Adenosine monophosphate-protein transferase FICD	35.515	2	0.0040831	74.832	42.718	3512	0	0	0	0	+	+
GAAGSSALAR	Myristoyl (Protein N-terminal G)	Trypsin/LysC	MARC1	1069.65	Q5VT66	Mitochondrial amidoxime-reducing component 1	35.626	2	1.4019e-13	155.1	126.59	2960	0	0	0	0	+	+
GASSSSALAR	Myristoyl (Protein N-terminal G)	Trypsin/LysC	MARC2	1115.65	Q969Z3	Mitochondrial amidoxime reducing component 2	33.757	2	1.9279e-06	140.5	105.21	3015	0	0	0	0	+	+
GAQFSK	Myristoyl (Protein N-terminal G)	Trypsin/LysC	MARCKS	846.521	P29966	Myristoylated alanine-rich C-kinase substrate	39.045	1;2	0.00064974	127.66	104.73	3006	0	265910000	256790000	470530000	+	+
GAQFSKTAAKGE	Myristoyl (Protein N-terminal G)	GluC	MARCKS	1403.8	P29966	Myristoylated alanine-rich C-kinase substrate	9.6975	2;3	3.1188e-250	234.3	208.26	3007	669440000	0	0	0	+	+
GSQSSK	Myristoyl (Protein N-terminal G)	Trypsin/LysC	MARCKSL1	802.48	P49006	MARCKS-related protein	25.479	1;2	3.0094e-70	167.82	117.7	3606	0	0	82123000	243060000	+	+
GSQSSKAPRGDVTAEE	Myristoyl (Protein N-terminal G)	GluC	MARCKSL1	1827.96	P49006	MARCKS-related protein	7.6825	2;3	1.1734e-135	196.11	174.48	3607	29020000	52105000	38212000	42673000	+	+
GAQLSGGR	Myristoyl (Protein N-terminal G)	Trypsin/LysC	MMP24OS	954.586	A0A0U1RRL7		36.083	2	0.00012636	122.5	94.248	3008	0	0	0	0	+	+
GALVIR	Myristoyl (Protein N-terminal G)	Trypsin/LysC	NDUFAF4	837.605	Q9P032	NADH dehydrogenase [ubiquinone] 1 alpha subcomplex assembly factor 4	45.748	2	0.0021908	76.553	76.553	3003	0	0	0	0	+	+
GAHLVR	Myristoyl (Protein N-terminal G)	Trypsin/LysC	NDUFB7	861.58	P17568	NADH dehydrogenase [ubiquinone] 1 beta subcomplex subunit 7	19.042	2	0.001326	90.631	90.631	2988	0	0	0	0	+	+
GNAQER	Myristoyl (Protein N-terminal G)	Trypsin/LysC	NOL3	883.513	O60936	Nucleolar protein 3	28.413	2	0.0012727	92.692	66.584	3467	0	0	0	0	+	+
GNAQERPSE	Myristoyl (Protein N-terminal G)	GluC	NOL3	1196.64	O60936	Nucleolar protein 3	27.323	2	0.00070801	144.09	116.83	3468	0	0	0	0	+	+
GNAQERPSETIDR	Myristoyl (Protein N-terminal G)	Trypsin/LysC	NOL3	1681.9	O60936	Nucleolar protein 3	9.5806	2;3	1.0848e-38	133.07	133.07	3469	62869000	163730000	166580000	149510000	+	+
GNAQERPSETIDRE	Myristoyl (Protein N-terminal G)	GluC	NOL3	1810.94	O60936	Nucleolar protein 3	9.0063	2;3	1.4602e-37	137.46	137.46	3470	265120000	406080000	336140000	301560000	+	+
GTASSLVSPAGGEVIE	Myristoyl (Protein N-terminal G)	GluC	NPHP3	1682.93	Q7Z494	Nephrocystin-3	53.822	2	2.3768e-07	123.75	108.18	3625	0	0	0	0	+	+
GQAGCK	Myristoyl (Protein N-terminal G)	Trypsin/LysC	P2RX5	829.473	Q93086	P2X purinoceptor 5	28.578	2	0.0084873	71.995	50.761	3551	0	0	0	0	+	+
GTTASTAQQTVSAGTPF	Myristoyl (Protein N-terminal G)	Chymotrypsin	PALD1	1833.97	Q9ULE6	Paladin	50.199	2	0.010946	112.13	99.149	3645	0	0	0	0	+
GGAVSAGEDNDDLIDNLK	Myristoyl (Protein N-terminal G)	Trypsin/LysC	PCMTD1	2012.03	Q96MG8	Protein-L-isoaspartate O-methyltransferase domain-containing protein 1	39.323	2;3	2.526e-167	230.59	208.4	3157	37983000	8668200	34166000	14242000	+	+
GGAVSAGEDNDDLIDNLKE	Myristoyl (Protein N-terminal G)	GluC	PCMTD1	2141.07	Q96MG8	Protein-L-isoaspartate O-methyltransferase domain-containing protein 1	32.228	2;3	2.4103e-195	214.23	200.33	3158	1278900	0	0	0	+	+
GGAVSAGEDNDDLIDNLKEAQY	Myristoyl (Protein N-terminal G)	Chymotrypsin	PCMTD1	2503.23	Q96MG8	Protein-L-isoaspartate O-methyltransferase domain-containing protein 1	41.264	3	1.6939e-24	103.9	90.171	3159	0	0	13638000	0	+
GGAVSAGEDNDELIDNLK	Myristoyl (Protein N-terminal G)	Trypsin/LysC	PCMTD2	2026.05	Q9NV79	Protein-L-isoaspartate O-methyltransferase domain-containing protein 2	32.314	3	0.010488	51.798	44.346	3160	0	0	0	0	+
GGAVSAGEDNDELIDNLKE	Myristoyl (Protein N-terminal G)	GluC	PCMTD2	2155.09	Q9NV79	Protein-L-isoaspartate O-methyltransferase domain-containing protein 2	35.858	3	0.00010141	67.995	57.937	3161	0	0	0	0	+	+
GCAPSIHISE	Myristoyl (Protein N-terminal G)	GluC	PDE8A	1279.68	O60658	High affinity cAMP-specific and IBMX-insensitive 3',5'-cyclic phosphodiesterase 8A	38.101	2	0.013356	101.28	83.465	3024	0	0	0	0	+	+
GFIFSK	Myristoyl (Protein N-terminal G)	Trypsin/LysC	PLGRKT	907.578	Q9HBL7	Plasminogen receptor (KT)	50.594	2	0.011217	69.432	61.761	3128	0	0	0	0	+	+
GFIFSKSMNE	Oxidation (M);Myristoyl (Protein N-terminal G)	GluC	PLGRKT	1384.73	Q9HBL7	Plasminogen receptor (KT)	47.151	2	0.025554	90.657	84.066	3129	0	0	0	0	+	+
GFIFSKSMNE	Myristoyl (Protein N-terminal G)	GluC	PLGRKT	1368.74	Q9HBL7	Plasminogen receptor (KT)	47.175	2	1.9745e-267	240.13	215.27	3130	0	0	0	0	+	+
GAFLDKPKME	Myristoyl (Protein N-terminal G)	GluC	PPM1A	1344.77	P35813	Protein phosphatase 1A	36.352	2	7.0354e-88	193.38	163.19	2979	0	0	0	0	+	+
GAFLDKPKME	Oxidation (M);Myristoyl (Protein N-terminal G)	GluC	PPM1A	1360.77	P35813	Protein phosphatase 1A	35.712	2	4.3475e-20	162.34	139.62	2980	0	0	0	0	+	+
GAFLDKPK	Myristoyl (Protein N-terminal G)	Trypsin/LysC	PPM1A;PPM1B	1084.69	P35813;O75688	Protein phosphatase 1A;Protein phosphatase 1B	35.185	2	1.4464e-15	157.58	134.06	2978	0	0	0	0	+	+
GAFLDKPKTE	Myristoyl (Protein N-terminal G)	GluC	PPM1B	1314.78	O75688	Protein phosphatase 1B	36.161	2	3.9689e-121	203.29	153.57	2981	0	0	0	0	+	+
GAFLDKPKTEK	Myristoyl (Protein N-terminal G)	Trypsin/LysC	PPM1B	1442.87	O75688	Protein phosphatase 1B	21.259	3	0.013836	66.262	59.959	2982	0	0	0	0	+
GAYLSQPNTVK	Myristoyl (Protein N-terminal G)	Trypsin/LysC	PPM1G	1386.81	O15355	Protein phosphatase 1G	38.856	2	1.3333e-169	218.48	150.25	3023	0	0	0	0	+	+
GNEASYPLE	Myristoyl (Protein N-terminal G)	GluC	PPP3R1	1188.63	P63098	Calcineurin subunit B type 1	49.224	2	0.10267	97.798	71.196	3473	0	0	0	0	+	+
GNEASYPLEMCSHFDADEIK	Oxidation (M);Myristoyl (Protein N-terminal G)	Trypsin/LysC	PPP3R1	2538.17	P63098	Calcineurin subunit B type 1	21.706	3	0.00010259	74.029	70.219	3474	0	0	0	0		+
GNEASYPLEMCSHFDADEIK	Myristoyl (Protein N-terminal G)	Trypsin/LysC	PPP3R1	2522.17	P63098	Calcineurin subunit B type 1	30.317	2;3	3.3257e-22	130.06	118.79	3475	0	0	0	0	+	+
GNEASYPLEMCSHFDADEIKR	Myristoyl (Protein N-terminal G)	Trypsin/LysC	PPP3R1	2678.27	P63098	Calcineurin subunit B type 1	14.592	3	5.8586e-32	144.01	130.69	3476	0	0	0	0	+	+
GNEASYPLEMCSHFDADEIKR	Oxidation (M);Myristoyl (Protein N-terminal G)	Trypsin/LysC	PPP3R1	2694.27	P63098	Calcineurin subunit B type 1	10.545	3	1.9113e-31	141.47	129.84	3477	0	0	0	0		+
GNTSSE	Myristoyl (Protein N-terminal G)	GluC	PRKAB1	803.428	Q9Y478	5'-AMP-activated protein kinase subunit beta-1	42.019	1;2	1.1453e-09	144.58	111.61	3518	48885000	0	44321000	0	+	+
GNTSSER	Myristoyl (Protein N-terminal G)	Trypsin/LysC	PRKAB1	959.529	Q9Y478	5'-AMP-activated protein kinase subunit beta-1	28.07	2	0.0013353	91.906	20.994	3519	0	0	0	0	+	+
GNTTSDR	Myristoyl (Protein N-terminal G)	Trypsin/LysC	PRKAB2	959.529	O43741	5'-AMP-activated protein kinase subunit beta-2	30.665	2	0.0018742	96.285	24.432	3520	0	0	0	0	+	+
GNTTSDRVSGE	Myristoyl (Protein N-terminal G)	GluC	PRKAB2	1331.69	O43741	5'-AMP-activated protein kinase subunit beta-2	28.733	2	1.202e-146	210.27	151.29	3521	0	0	0	0	+	+
GNAAAAK	Myristoyl (Protein N-terminal G)	Trypsin/LysC	PRKACA	811.517	P17612	cAMP-dependent protein kinase catalytic subunit alpha	30.524	1;2	0.00081435	94.163	85.48	3456	32505000	78752000	20919000	0	+	+
GNAAAAKKGSEQE	Myristoyl (Protein N-terminal G)	GluC	PRKACA	1469.81	P17612	cAMP-dependent protein kinase catalytic subunit alpha	7.8728	2	1.3027e-284	237.76	198.45	3457	153510000	89664000	81689000	84383000	+	+
GNAATAK	Myristoyl (Protein N-terminal G)	Trypsin/LysC	PRKACB	841.527	P22694	cAMP-dependent protein kinase catalytic subunit beta	32.539	1;2	2.2653e-16	135.77	81.241	3459	0	192860000	113220000	197190000	+	+
GNAATAKKGSE	Myristoyl (Protein N-terminal G)	GluC	PRKACB	1242.72	P22694	cAMP-dependent protein kinase catalytic subunit beta	7.9804	2	2.9478e-08	140.07	125.41	3460	36627000	14457000	15379000	17795000	+	+
GNAATAKKGSEVE	Myristoyl (Protein N-terminal G)	GluC	PRKACB	1470.83	P22694	cAMP-dependent protein kinase catalytic subunit beta	8.3869	2	1.0033e-202	219.33	219.33	3461	222610000	152500000	135150000	136230000	+	+
GCGLNK	Myristoyl (Protein N-terminal G)	Trypsin/LysC	RFTN1	857.504	Q14699	Raftlin	33.825	2	0.039466	48.242	31.315	3025	0	0	0	0	+	+
GCGLNKLEK	Myristoyl (Protein N-terminal G);Palmitoyl_dCar (C)	Trypsin/LysC	RFTN1	1408.93	Q14699	Raftlin	55.58	2	0.081426	62.546	54.206	3026	0	0	0	0		+
GNCLKSPTSDDISLLHE	Myristoyl (Protein N-terminal G)	GluC	RNF11	2095.09	Q9Y3C5	RING finger protein 11	29.673	2;3	3.2335e-13	148.18	122.07	3472	0	0	0	0	+	+
GQQISDQTQLVINK	Myristoyl (Protein N-terminal G)	Trypsin/LysC	RNF141	1781.03	Q8WVD5	RING finger protein 141	36.327	3	0.018459	60.628	54.597	3565	0	0	0	0	+	+
GQQISDQTQLVINKLPE	Myristoyl (Protein N-terminal G)	GluC	RNF141	2120.21	Q8WVD5	RING finger protein 141	37.179	2;3	3.4193e-125	200.16	172.75	3566	0	0	0	0	+
GSENSALK	Myristoyl (Protein N-terminal G)	Trypsin/LysC	SCYL3	1014.6	Q8IZE3	Protein-associating with the carboxyl-terminal domain of ezrin	32.351	2	0.00057679	120.92	85.288	3582	0	0	0	0	+	+
GAAHSASE	Myristoyl (Protein N-terminal G)	GluC	TESC	938.507	Q96BS2	Calcineurin B homologous protein 3	31.603	2	0.18425	77.748	37.774	2961	0	0	0	0	+
GAAHSASEE	Myristoyl (Protein N-terminal G)	GluC	TESC	1067.55	Q96BS2	Calcineurin B homologous protein 3	30.895	2	6.9428e-118	207.55	140.49	2962	0	0	714230	0	+	+
GAAHSASEEVR	Myristoyl (Protein N-terminal G)	Trypsin/LysC	TESC	1322.72	Q96BS2	Calcineurin B homologous protein 3	9.3155	2;3	0	251.98	216.82	2963	112410000	64391000	74608000	70726000	+	+
GAAHSASEEVRE	Myristoyl (Protein N-terminal G)	GluC	TESC	1451.76	Q96BS2	Calcineurin B homologous protein 3	9.3263	2;3	7.2578e-250	231.42	204.12	2964	32923000	51598000	54591000	48930000	+	+
GAAHSASEEVRELEGK	Myristoyl (Protein N-terminal G)	Trypsin/LysC	TESC	1879.01	Q96BS2	Calcineurin B homologous protein 3	7.5488	3	3.1625e-29	113.47	93.758	2965	35378000	25945000	22315000	20545000	+	+
GAAHSASEEVRELEGKTGF	Myristoyl (Protein N-terminal G)	Chymotrypsin	TESC	2184.14	Q96BS2	Calcineurin B homologous protein 3	8.0082	3	3.2114e-24	119.23	106.38	2966	14862000	0	0	0	+	+
GSQHSAAAR	Myristoyl (Protein N-terminal G)	Trypsin/LysC	TMEM106C	1093.62	Q9BVX2	Transmembrane protein 106C	10.126	2	0.010464	87.806	53.42	3605	0	0	0	0	+
GSRLSQPF	Myristoyl (Protein N-terminal G)	Chymotrypsin	TMEM261	1100.66	Q96GE9	Transmembrane protein 261	38.09	2	0.56789	79.116	69.528	3609	0	0	0	0	+	+
GSRLSQPFE	Myristoyl (Protein N-terminal G)	GluC	TMEM261	1229.7	Q96GE9	Transmembrane protein 261	36.479	2	0.0060492	121.62	87.822	3610	0	0	0	0	+	+
GAKESRIGF	Myristoyl (Protein N-terminal G)	Chymotrypsin	USP32	1173.71	Q8NFA0	Ubiquitin carboxyl-terminal hydrolase 32	21.369	2	2.6365e-56	183.65	140.65	2991	0	0	0	0	+	+
GCIKSKE	Myristoyl (Protein N-terminal G)	GluC	YES1	1030.61	P07947	Tyrosine-protein kinase Yes	13.383	2	0.0087687	92.47	63.054	3027	0	0	0	0	+	+
GCIKSKENKSPAIKY	Myristoyl (Protein N-terminal G);Palmitoyl_dCar (C)	Chymotrypsin	YES1	2113.32	P07947	Tyrosine-protein kinase Yes	44.181	3	0.009639	90.367	79.579	3028	0	0	0	0	+
GNAPSHSSEDE	Myristoyl (Protein N-terminal G)	GluC	ZZEF1	1338.63	O43149	Zinc finger ZZ-type and EF-hand domain-containing protein 1	26.533	2	0	253.64	170.97	3466	0	0	0	0	+	+

## Sheet: B. Sites
Protein	Accession	Trypsin/LysC	GluC	Chymotrypsin
ABL2	P42684	+	+
AKAP12	Q02952	+	+
ANKIB1	Q9P2G1	+		+
ARF1	P84077	+	+	+
ARF3	P61204	+	+
ARF4	P18085	+		+
ARF5	P84085	+		+
ARF6	P62330	+	+	+
ARL1	P40616	+	+
AVPI1	Q5T686	+		+
BASP1	P80723	+
CHCHD3	Q9NX63	+	+
CHCHD6	Q9BRQ6	+		+
CHMP6	Q96FZ7	+
CHP1	Q99653		+
CIB1	Q99828		+
CLN3	Q13286	+
DEGS1	O15121		+	+
DIRC2	Q96SL1		+
DNM2	P50570		+
DUSP22	Q9NRW4	+
DYM	Q7RTS9	+	+	+
FAM129A	Q9BZQ8	+	+	+
FAM129B	Q96TA1	+	+
FAM49B	Q9NUQ9		+
FBXL17	Q9UF56	+
FLOT2	Q14254		+
FMNL2	Q96PY5	+		+
FMNL3	Q8IVF7	+
GLIPR2	Q9H4G4			+
GNAI2	P04899	+	+
GNAI3;GNAI1	P08754;P63096	+	+
GNAO1	P09471	+	+
GNAS	P63092	+
GORASP1	Q9BQQ3		+	+
GORASP2	Q9H8Y8	+	+	+
HCCS	P53701		+
HPCA;NCALD;HPCAL1	P84074;P61601;P37235		+
LANCL2	Q9NS86	+
LNP	Q9C0E8	+	+	+
LOH12CR1	Q969J3		+
LRRC57	Q8N9N7;Q9BVA6	+	+
MARC1	Q5VT66	+
MARC2	Q969Z3	+
MARCKS	P29966	+	+
MARCKSL1	P49006	+	+
MMP24OS	A0A0U1RRL7	+
NDUFAF4	Q9P032	+
NDUFB7	P17568	+
NOL3	O60936	+	+
NPHP3	Q7Z494		+
P2RX5	Q93086	+
PALD1	Q9ULE6			+
PCMTD1	Q96MG8	+	+	+
PCMTD2	Q9NV79	+	+
PDE8A	O60658		+
PLGRKT	Q9HBL7	+	+
PPM1A	P35813		+
PPM1B	O75688	+	+
PPM1G	O15355	+
PPP3R1	P63098	+	+
PRKAB1	Q9Y478	+	+
PRKAB2	O43741	+	+
PRKACA	P17612	+	+
PRKACB	P22694	+	+
RFTN1	Q14699	+
RNF11	Q9Y3C5		+
RNF141	Q8WVD5	+	+
SCYL3	Q8IZE3	+
TESC	Q96BS2	+	+	+
TMEM106C	Q9BVX2	+
TMEM261	Q96GE9		+	+
USP32	Q8NFA0			+
YES1	P07947		+	+
ZZEF1	O43149		+
