# Supplementary material for: Application of Liquid-Liquid Extraction for N-terminal Myristoylation Proteomics
Source: Mol Cell Proteomics. 2023 Nov 9;22(12):100677. doi: 10.1016/j.mcpro.2023.100677 (PMC10696250; doi:10.1016/j.mcpro.2023.100677)
Supplement: Supplemental Table S2 — List of identified myristoylated sites in mouse organs. [file mmc3.xlsx]

## Sheet: G_210.198365
Index	Gene	Protein	Protein ID	Peptide	Best Localization Probability	Colon_1 Localization Probability	Colon_2 Localization Probability	Colon_3 Localization Probability	Kidney_1 Localization Probability	Kidney_2 Localization Probability	Kidney_3 Localization Probability	Liver_1 Localization Probability	Liver_2 Localization Probability	Liver_3 Localization Probability	Lung_1 Localization Probability	Lung_2 Localization Probability	Lung_3 Localization Probability	Muscle_1 Localization Probability	Muscle_2 Localization Probability	Muscle_3 Localization Probability	Spleen_1 Localization Probability	Spleen_2 Localization Probability	Spleen_3 Localization Probability	Colon_1 Intensity	Colon_2 Intensity	Colon_3 Intensity	Kidney_1 Intensity	Kidney_2 Intensity	Kidney_3 Intensity	Liver_1 Intensity	Liver_2 Intensity	Liver_3 Intensity	Lung_1 Intensity	Lung_2 Intensity	Lung_3 Intensity	Muscle_1 Intensity	Muscle_2 Intensity	Muscle_3 Intensity	Spleen_1 Intensity	Spleen_2 Intensity	Spleen_3 Intensity
A2APV2_G2	Fmnl2	sp|A2APV2|FMNL2_MOUSE	A2APV2	gNAGSMDSQQTDFK	0.968	0	0	0	0	0	0	0	0	0	0.945	0	0	0	0	0	0.921	0.968	0.914	0	0	0	20793664	0	0	0	0	0	9270732	5.12053e+06	5940917	0	0	0	9036626	15025707	30884502
O70628_G2	Pde9a	sp|O70628|PDE9A_MOUSE	O70628	gAGSSSYRPK	0.98	0.977	0.98	0	0.865	0	0	0	0	0	0	0	0	0	0	0	0	0	0	28722948	26290246	0	0	0	0	0	0	0	0	0	0	0	0	0	0	0	0
O88838_G2	Spsb2	sp|O88838|SPSB2_MOUSE	O88838	gQTALAR	1	1	1	1	1	1	1	0	0	0	1	1	1	0	0	0	1	1	1	4375162	4577771	4.3381e+06	1.81133e+06	2090794	1.68611e+06	0	0	0	1.56697e+06	1.62053e+06	1.84628e+06	0	0	0	1.66934e+06	2.33225e+06	2.41197e+06
P05132_G2	Prkaca	sp|P05132|KAPCA_MOUSE	P05132	gNAAAAK	1	1	1	1	1	1	1	1	1	1	1	1	1	1	1	1	1	1	1	933418240	1081787900	871186750	571033790	549166340	590547390	307705024	371550816	373966624	752320130	734787710	642697150	866742980	911925950	1006320260	934847490	1312792060	1147955840
P08752_G2	Gnai2	sp|P08752|GNAI2_MOUSE	P08752	gCTVSAEDK	1	1	1	1	1	1	1	0	1	1	1	1	1	1	1	1	1	1	1	213435648	212966368	183211856	112019272	94247504	108167112	0	3.87885e+06	35364072	72951208	75118016	91777976	956580	3.76876e+06	6179417	1230329220	1280559360	1173398270
P18872_G2	Gnao1	sp|P18872|GNAO_MOUSE	P18872	gCTLSAEER	1	1	1	1	0	0	0	0	0	0	0	1	1	0	0	0	0	0	0	16311832	16203815	12160869	0	0	0	0	0	0	0	1.0432e+06	1.40619e+06	0	0	0	0	0	0
P26645_G2	Marcks	sp|P26645|MARCS_MOUSE	P26645	gAQFSK	1	1	1	1	1	1	1	1	1	1	1	1	1	1	1	1	1	1	1	647457150	792120000	647582020	109304192	153711344	116542352	21827028	18877090	18937452	587821570	453859648	591404160	35428768	40138312	43919412	1104376700	1511069950	1568229500
P28667_G2	Marcksl1	sp|P28667|MRP_MOUSE	P28667	gSQSSK	1	1	1	1	1	1	1	1	1	1	1	1	1	0	0	0	1	1	1	71742352	73706888	74463968	52005912	46684792	53807064	22126782	27110358	27186622	16673395	16268091	14122173	0	0	0	306651264	296097472	266446576
P36993_G2	Ppm1b	sp|P36993|PPM1B_MOUSE	P36993	gAFLDKPK	1	1	1	1	1	1	1	1	1	1	1	1	1	1	1	1	1	1	1	5.58661e+06	5548098	16856172	14806034	11745652	12888076	2763888	3.46814e+06	2.61358e+06	3.82675e+06	982405	4452986	6.84364e+06	6.04133e+06	9981508	19479850	13546115	15503632
P49222_G2	Epb42	sp|P49222|EPB42_MOUSE	P49222	gQALSIK	1	1	1	1	1	1	1	1	1	1	1	1	1	1	0	0	1	1	1	1.67777e+06	1926776	2351262	8015302	13476242	10566815	1.3973e+06	1170132	1.22213e+06	18550576	20144604	18008958	640465	0	0	46863744	60502384	64914424
P59913_G2	Pcmtd1	sp|P59913|PCMD1_MOUSE	P59913	gGAVSAGEDNDDLIDNLK	0.983	0.983	0.975	0.972	0	0.916	0.972	0.942	0.956	0.955	0.945	0.911	0.92	0.927	0.943	0.942	0.966	0.966	0.976	23399896	22581248	22405718	0	3.47646e+06	8859014	9632232	10177525	11638823	6413101	6219760	6295585	2.58492e+06	3.00929e+06	3.45014e+06	11687968	18705204	18729252
P61205_G2	Arf3	sp|P61205|ARF3_MOUSE	P61205	gNIFGNLLK	0.982	0	0.982	0	0.966	0.978	0	0	0	0	0	0	0	0	0	0	0	0	0	0	582529	0	2.34968e+06	1.19884e+06	0	0	0	0	0	0	0	0	0	0	0	0	0
P61750_G2	Arf4	sp|P61750|ARF4_MOUSE	P61750	gLTISSLFSR	1	0	1	0	1	0	0	0	0	0	0	0	0	0	0	0	0	1	1	0	451503	0	363485	0	0	0	0	0	0	0	0	0	0	0	0	0	430481
P62192_G2	Psmc1	sp|P62192|PRS4_MOUSE	P62192	gQSQSGGHGPGGGK	0.98	0.978	0.968	0.968	0	0.977	0.967	0.965	0.971	0.967	0.968	0.965	0.969	0.975	0.975	0.98	0.963	0.963	0.961	21505342	19798740	18816024	0	2.72728e+06	16102092	14257092	19876656	18733260	4.12466e+06	3.14525e+06	4315716	5.66501e+06	5.67068e+06	5.28343e+06	15402254	17572108	20794494
P68181_G2	Prkacb	sp|P68181|KAPCB_MOUSE	P68181	gNTAIAK	1	1	1	1	1	1	1	1	1	1	1	1	1	1	1	1	1	1	1	650669500	746092540	633328450	246677232	266170160	292145888	107581728	120883832	123285080	239102304	240873456	226189344	141254704	135016112	156697616	497177408	635628100	740542980
P84078_G2	Arf1	sp|P84078|ARF1_MOUSE	P84078	gNIFANLFK;gNIFANLFKGLFGK;gNIFANLFKGLFGKK	1	0	1	1	1	1	1	1	1	1	0	0	0	0	0	0	1	1	0.943	0	4.11621e+06	1.06753e+06	14730344	12571290	6832938	390346	720411	2.74415e+06	0	0	0	0	0	0	4.41655e+06	1.85243e+06	0
Q3U7U4_G2	C1orf162	sp|Q3U7U4|CA162_MOUSE	Q3U7U4	gSTSSTPK	1	0	0	0	0	0	0	0	0	0	1	0	1	0	0	0	1	1	1	0	0	0	0	0	0	0	0	0	2140006	0	2.01538e+06	0	0	0	66461376	62512604	58361324
Q3UW53_G2	Niban1	sp|Q3UW53|NIBA1_MOUSE	Q3UW53	gGSASSQLDEGK	0.99	0.99	0.985	0.983	0.974	0.98	0.974	0.976	0.974	0.963	0.978	0.978	0.976	0.98	0.984	0.985	0.975	0.981	0.979	3676109820	3876649980	3196295940	439805856	359936320	341821376	63077976	69192104	60222476	295694080	342801888	425053664	67526144	73655568	79375264	1285903230	1459613060	1391203460
Q3V3I2_G2	Gnat3	sp|Q3V3I2|GNAT3_MOUSE	Q3V3I2	gSGISSESK	0.989	0.989	0.98	0.971	0	0	0	0	0	0	0	0	0	0	0	0	0	0	0	7109919	7504468	7220619	0	0	0	0	0	0	0	0	0	0	0	0	0	0	0
Q4JIM5_G2	Abl2	sp|Q4JIM5|ABL2_MOUSE	Q4JIM5	gQQVGR	0.994	0.994	0.985	0.981	0.975	0.985	0.983	0	0	0.911	0.963	0.972	0.965	0.974	0.978	0.983	0.973	0.976	0.988	7.76243e+06	8588214	7.98375e+06	19075352	4059967	6.27755e+06	0	0	770020	6.15602e+06	6274109	5409344	2.11055e+06	2.16179e+06	2.24186e+06	8725179	12021145	15255389
Q61074_G2	Ppm1g	sp|Q61074|PPM1G_MOUSE	Q61074	gAYLSQPNTVK	1	1	1	1	1	1	1	1	1	1	1	1	1	0	0	0	1	1	1	18694712	16116988	14381687	5065440	3.81494e+06	2.89515e+06	904816	694603	1.24567e+06	1.84153e+06	1.91312e+06	2.49422e+06	0	0	0	23355372	21753226	21115144
Q6A0D4_G2	Rftn1	sp|Q6A0D4|RFTN1_MOUSE	Q6A0D4	gCSLNK	1	1	1	0	0	0	0	0	0	0	0	0	0	0	0	0	1	0	1	1.83683e+06	1.66543e+06	0	0	0	0	0	0	0	0	0	0	0	0	0	24284658	0	16910454
Q6P3A9_G2	Arl11	sp|Q6P3A9|ARL11_MOUSE	Q6P3A9	gSVNSR	1	1	1	1	0	0	0	0	0	0	1	1	1	0	0	0	1	1	1	2.41381e+06	2.63131e+06	2253921	0	0	0	0	0	0	3.23778e+06	3538259	3.83224e+06	0	0	0	13507786	14071761	13542178
Q6PAM0_G2	Prkab2	sp|Q6PAM0|AAKB2_MOUSE	Q6PAM0	gNTTSER	1	1	1	1	1	1	1	1	1	1	1	1	1	1	1	1	1	1	1	244029936	197140368	198499488	32477652	37492428	42965300	2.64205e+06	0	0	41707640	33349816	31950542	433529216	473042656	479706720	55054728	75873176	65707424
Q6ZPF4_G2	Fmnl3	sp|Q6ZPF4|FMNL3_MOUSE	Q6ZPF4	gNLESTDGGPGEPPSVPLLLPPGK	0.961	0.961	0	0	0	0.935	0.951	0	0	0	0	0	0	0	0	0	0	0	0.887	0	0	0	0	0	0	0	0	0	0	0	0	0	0	0	0	0	710788
Q6ZPS6_G2	Ankib1	sp|Q6ZPS6|AKIB1_MOUSE	Q6ZPS6	gNTTTK	1	1	1	1	1	1	1	0	1	1	1	1	1	0	0	0	1	1	1	54349680	44568876	44785656	75545608	67053724	85041344	0	11838731	12177436	14423772	11411351	11424043	0	0	2.23728e+06	45676512	68969304	63355620
Q8BGH2_G2	Samm50	sp|Q8BGH2|SAM50_MOUSE	Q8BGH2	gTVHAR	1	1	1	1	1	1	1	0	0	0	0	0	0	0	0	0	1	0	0	11710600	7.98712e+06	0	2.06826e+06	7338063	0	0	0	0	0	0	0	0	0	0	3886707	0	0
Q8BGW6_G2	Stk32a	sp|Q8BGW6|ST32A_MOUSE	Q8BGW6	gANTSSK	1	1	1	0	1	1	1	0	0	0	1	1	1	0	0	0	0	0	0	4.61524e+06	4.28121e+06	0	5.53331e+06	6.04254e+06	5.77521e+06	0	0	0	1.85777e+06	1.4448e+06	1.53063e+06	0	0	0	0	0	0
Q8BHD8_G2	Pcmtd2	sp|Q8BHD8|PCMD2_MOUSE	Q8BHD8	gGAVSAGEDNDELIDNLK	0.982	0.982	0.968	0.95	0	0	0.951	0	0	0	0	0	0	0	0	0	0.907	0.914	0.948	2.65523e+06	3.01019e+06	2.77701e+06	0	0	1.57433e+06	0	0	0	0	0	0	0	0	0	2.43752e+06	2783137	3.89121e+06
Q8BHE3_G2	Atcay	sp|Q8BHE3|ATCAY_MOUSE	Q8BHE3	gTTEATLR	1	1	1	1	0	0	0	0	0	0	0	0	0	0	0	0	0	0	0	2.98903e+06	3.44857e+06	3.54935e+06	0	0	0	0	0	0	0	0	0	0	0	0	0	0	0
Q8BSL7_G2	Arf2	sp|Q8BSL7|ARF2_MOUSE	Q8BSL7	gNVFEK	1	1	1	1	1	1	1	0	0	0	1	1	1	0	0	0	1	1	0	2.19892e+06	3.43404e+06	3.05869e+06	0	3.48978e+06	1.61231e+06	0	0	0	2.04099e+06	2.02422e+06	1849125	0	0	0	2.63825e+06	4013011	4.15432e+06
Q8CHY3_G2	Dym	sp|Q8CHY3|DYM_MOUSE	Q8CHY3	gSNSSK	1	0	1	1	1	1	1	0	1	1	1	1	0	0	1	1	1	1	1	0	71374272	19858618	27390174	24969930	26313828	0	27553292	24271584	15575261	14967621	0	0	8966161	10315602	11077671	56648432	52139240
Q8JZS7_G2	Hmgcll1	sp|Q8JZS7|HMGC2_MOUSE	Q8JZS7	gNLPSAAK	1	1	1	1	1	1	1	0	0	0	1	1	0	0	0	0	0	0	0	1663410	1.6978e+06	0	1.48383e+06	1.78039e+06	1524150	0	0	0	1.41835e+06	1.33687e+06	0	0	0	0	0	0	0
Q8R0Y8_G2	Slc25a42	sp|Q8R0Y8|S2542_MOUSE	Q8R0Y8	gNGVQEGSVR	0.986	0.931	0	0	0.976	0.986	0.982	0.957	0.966	0.962	0	0	0	0	0	0	0	0	0	0	0	0	6.91217e+06	0	4067103	0	0	1.17137e+06	0	0	0	0	0	0	0	0	0
Q8R1F1_G2	Niban2	sp|Q8R1F1|NIBA2_MOUSE	Q8R1F1	gDVLSTHLDDAR;gDVLSTHLDDARR	1	1	1	1	0	0	0	0	0	0	1	1	1	0	0	0	1	1	1	217722256	238870608	246108176	26606172	26823040	29471436	2121415	0	0	76073432	84908048	100183344	0	0	0	44928468	40789780	45102292
Q8R1F6_G2	Hid1	sp|Q8R1F6|HID1_MOUSE	Q8R1F6	gSADSK	1	1	0	1	0	0	0	0	0	0	0	0	0	0	0	0	0	0	0	346550528	354249216	0	0	0	0	0	0	0	0	0	0	0	0	0	0	0	0
Q8R2F2_G2	Degs2	sp|Q8R2F2|DEGS2_MOUSE	Q8R2F2	gNSAAR	1	1	1	1	1	1	1	0	0	0	0	0	0	0	0	0	0	0	0	114624016	106292856	102750592	3976840	3793798	4224732	0	0	0	0	0	0	0	0	0	0	0	0
Q91VN4_G2	Chchd6	sp|Q91VN4|MIC25_MOUSE	Q91VN4	gSAESAEAR	1	1	1	1	1	1	1	1	1	1	1	1	1	1	1	1	1	1	1	324509376	333118144	263651904	1118460670	1175777790	1008274940	44809184	47758384	42176592	80465072	92980008	105104016	41602788	40346012	50036960	179948304	190322688	190462864
Q922Q1_G2	Mtarc2	sp|Q922Q1|MARC2_MOUSE	Q922Q1	gSSSSTALAR	1	1	1	1	1	1	1	1	1	1	1	1	1	1	1	1	1	1	1	2271794180	2423582980	2294826750	1448200830	1115871740	1222669570	2057250820	2062032900	2120557950	486989248	553533180	556726850	313473280	316324640	339152096	736113410	751304320	923246850
Q99JX3_G2	Gorasp2	sp|Q99JX3|GORS2_MOUSE	Q99JX3	gSSQSVEIPGGGTEGYHVLR	0.987	0.987	0.984	0.982	0	0.981	0.973	0	0	0	0.978	0.977	0.975	0.983	0.987	0.986	0.974	0.98	0.979	2399819260	2201880580	1948921860	0	121031056	127619136	0	0	0	164020864	219440928	249579072	51060836	47190224	58853128	1005093950	1160705540	1049268350
Q99MB7_G2	Rnf141	sp|Q99MB7|RN141_MOUSE	Q99MB7	gQQISDQTQLVINK	1	1	1	1	0	0	0	0	0	0	0	0	0	0	0	0	0	0	1	2668265	2.6549e+06	2.44559e+06	0	0	0	0	0	0	0	0	0	0	0	0	0	0	1.63717e+06
Q9CR61_G2	Ndufb7	sp|Q9CR61|NDUB7_MOUSE	Q9CR61	gAHLTR	1	1	1	1	1	1	1	1	1	1	1	1	1	1	1	1	1	1	1	3002649860	3386376450	4219189250	9580038100	6699205600	8945856500	358326848	426281472	446535776	212400112	305532576	318167104	1844461570	1779744130	2152782340	638077570	704070400	929328000
Q9CRB9_G2	Chchd3	sp|Q9CRB9|MIC19_MOUSE	Q9CRB9	gGTASTR	0.992	0.992	0.985	0.983	0.978	0.985	0.984	0.978	0.977	0.971	0.976	0.976	0.974	0.983	0.987	0.987	0.973	0.981	0.982	3389728260	3308925180	3333629440	6242846200	4852367900	5020807200	1123920640	1257217280	1175228800	547601340	508528352	567547840	2220665340	2281022720	2414813440	1422933630	1590423170	1467997180
Q9CZR3_G2	Tomm40l	sp|Q9CZR3|TM40L_MOUSE	Q9CZR3	gNTLGLAPMGTLPR	0.98	0.98	0	0.968	0.971	0.977	0.971	0	0	0	0	0	0.944	0	0	0	0	0	0	5.54967e+06	2.34416e+06	4931473	4637415	2.8796e+06	2617435	0	0	0	0	0	630721	0	0	0	0	0	0
Q9D1G5_G2	Lrrc57	sp|Q9D1G5|LRC57_MOUSE	Q9D1G5	gNSALR	1	1	1	1	1	1	1	1	1	1	1	1	1	1	1	1	1	1	1	53508276	55006664	55555776	32301550	24700086	26239842	2.79106e+06	2.78094e+06	4492319	53025344	49989924	48243820	5812980	5.34611e+06	4016457	55523436	58137868	55218200
Q9D1X0_G2	Nol3	sp|Q9D1X0|NOL3_MOUSE	Q9D1X0	gNVQER;gNVQERPSETIDR	1	1	1	1	1	1	1	0	0	0	1	1	1	1	1	1	1	1	1	416530240	447234240	403138816	384023936	358670080	362179808	0	0	0	75425688	164319680	181727776	1312665860	1382482690	1573735040	244157456	268750208	99006128
Q9D906_G2	Atg7	sp|Q9D906|ATG7_MOUSE	Q9D906	gDPGLAK	0.971	0.937	0	0.971	0.951	0.944	0.95	0	0	0	0.92	0	0.921	0	0.956	0.966	0.924	0	0	11594525	0	6417082	5323471	6087901	6522817	0	0	0	4587972	0	4.43925e+06	0	2.73203e+06	2818078	7.77659e+06	10931191	14241250
Q9D920_G2	Borcs5	sp|Q9D920|BORC5_MOUSE	Q9D920	gSEQSAEAESR	1	0	0	0	0	0	0	0	0	0	0	0	0	0	0	0	0	1	1	0	0	0	0	0	0	0	0	0	0	0	0	0	0	0	0	3934745	3.10347e+06
Q9DBQ7_G2	Scyl3	sp|Q9DBQ7|PACE1_MOUSE	Q9DBQ7	gSENSALK	1	1	1	1	1	1	1	1	1	1	1	1	1	0	1	1	1	1	1	111523320	127088256	115808992	51471988	50948184	54300028	25768352	28268564	29640088	14635326	15554579	15847106	2.29643e+06	2.30106e+06	2.70597e+06	93319032	118765368	117052016
Q9DC51_G2	Gnai3	sp|Q9DC51|GNAI3_MOUSE	Q9DC51	gCTLSAEDK	1	1	1	1	1	1	1	1	1	1	1	1	1	1	1	0	1	1	1	97197456	80303592	69610592	74275640	84891568	85252856	8907774	8811126	7026446	8083836	8496183	10445124	1494589	1.15881e+06	0	114162832	113655848	110437880
Q9DCN2_G2	Cyb5r3	sp|Q9DCN2|NB5R3_MOUSE	Q9DCN2	gAQLSTLSHVVLSPVWFIYSLFMK	1	0	0	0	1	0	0	0	0	1	0	0	0	0	0	0	0	0	0	0	0	0	0	0	0	0	0	558688	0	0	0	0	0	0	0	0	0
Q9JJK2_G2	Lancl2	sp|Q9JJK2|LANC2_MOUSE	Q9JJK2	gETMSK	1	1	0	1	1	0	1	1	0	0	1	1	1	0	0	0	1	0	0	10121278	6.44535e+06	10905126	8569276	4.47821e+06	9965588	1.71389e+06	893621	918810	8729062	4259040	6998147	1225278	1.13214e+06	1.35601e+06	9034724	7.17036e+06	7.56129e+06
Q9JKL5_G2	Tesc	sp|Q9JKL5|CHP3_MOUSE	Q9JKL5	gAAHSASEEVR;gAAHSASEEVRELEGK	1	1	1	0	1	1	1	0	0	0	1	0.961	0	1	1	1	1	1	1	12957837	0	0	154556384	131567872	139838416	0	0	0	9540751	2835466	0	4728321	3.14861e+06	6310798	123525216	115846472	141251504
Q9JL26_G2	Fmnl1	sp|Q9JL26|FMNL1_MOUSE	Q9JL26	gNAAGSAEQPAGPTASPPK	0.987	0	0	0	0	0	0.965	0	0	0	0	0.948	0	0	0	0	0.977	0.983	0.987	0	0	0	0	0	2.51704e+06	0	0	0	0	2.27302e+06	0	0	0	0	42445860	77445072	58027024
Q9QXD1_G2	Acox2	sp|Q9QXD1|ACOX2_MOUSE	Q9QXD1	gNPGDR	0.972	0	0	0	0.964	0.972	0.965	0.96	0.967	0	0	0	0	0	0	0	0	0	0	0	0	0	2.85096e+06	2.02035e+06	2.26496e+06	1.37191e+06	1.54257e+06	0	0	0	0	0	0	0	0	0	0
Q9QZ85_G2	Iigp1	sp|Q9QZ85|IIGP1_MOUSE	Q9QZ85	gQLFSSPK	1	0	0	0	0	0	0	0	1	0	0	0	0	0	0	0	0	0	0	0	0	0	0	0	0	0	746619	0	0	0	0	0	0	0	0	0	0
Q9R078_G2	Prkab1	sp|Q9R078|AAKB1_MOUSE	Q9R078	gNTSSER	1	1	1	1	1	1	1	1	1	1	1	1	1	1	1	1	1	1	1	845733700	855926720	793447040	467407488	469982464	440916320	216805568	216622528	235464144	166879408	183950480	171411648	22298598	21383570	24237120	661803200	670699460	752971520
Q9WTQ5_G2	Akap12	sp|Q9WTQ5|AKA12_MOUSE	Q9WTQ5	gAGSSTEQR	0.99	0.99	0.979	0.973	0.96	0.981	0.97	0.946	0.904	0.954	0.965	0.975	0.96	0.972	0.971	0.979	0.962	0.975	0.982	490271040	488776864	452981920	105789824	95137624	117012280	1832643	0	1.9853e+06	255722720	256795264	181361344	66040564	58817384	69173080	551014720	584555010	563660480
